# Supplementary material for: Immunostimulation of Asian elephant (Elephas maximus) blood cells by parapoxvirus ovis and CpG motif-containing bacterial plasmid DNA upregulates innate immune gene expression
Source: Front Immunol. 2024 Mar 25;15:1329820. doi: 10.3389/fimmu.2024.1329820 (PMC10999609; doi:10.3389/fimmu.2024.1329820)
Supplement: Supplementary file 1 [file DataSheet_1.xlsx]

## Sheet: Paired samples
CT VALUES OF CONTROL & EXPERIMENTAL SAMPLES (PBS & Tx)
Ct
Sample ID	Animal	Sample	Time	EF1α	CXCL10	IFNα	IFNβ	IL6	IL10	IRF7	ISG15	Mx1	NFκB2	OAS1	PKR
Zyl2	1	+50ul PBS	2h	19.94	25.16	29.45	34.63	31.54	31.67	26.75	24.84	25.67	24.01	22.48	25.05
Zyl12	1	+50ul 1:1 Zylexis	2h	19.81	24.52	32.09	35.48	24.06	31.36	26.88	25.41	26.11	24.15	22.82	25.31
Zyl14	2	+50ul PBS	2h	20.65	28.22	31.41	36.63	34.87	32.19	27.23	25.13	27.87	25.82	23.5	26.71
Zyl24	2	+50ul 1:1 Zylexis	2h	20.64	26.17	33.5	35.98	24.71	31.44	27.1	25.33	27.6	25.24	23.43	26.74
Zyl26	3	+50ul PBS	2h	20.78	27.61	30.95	35.53	33.5	34.6	29.57	27.34	29.49	26.14	24.68	27.14
Zyl36	3	+50ul 1:1 Zylexis	2h	20.5	25.7	32.45	36.14	23.97	32.87	29.05	27.27	28.94	25.39	24.37	27.14
Zyl38	4	+50ul PBS	2h	20.07	27.49	28.34	33.67	33.23	30.95	26.27	25.09	26.73	24	23.57	25.05
Zyl48	4	+50ul 1:1 Zylexis	2h	19.72	25.17	31.81	34.52		30.45	26.96	25.32	26.95	24.32	23.84	26.11
Zyl50	5	+50ul PBS	2h	19.99	26.45	30.05	35.18	32.58	31.9	28.35	25.53	26.79	24.57	24.36	26.25
Zyl60	5	+50ul 1:1 Zylexis	2h	20.02	25.2	32.08	35.67		30.86	28.54	25.81	26.82	24.32	24.59	26.24
Zyl122	1	+50ul PBS	8h	20.66	27.72	32.34	32.88	34.97	35.22	28.4	25.22	27.33	24.7	23.42	25.92
Zyl132	1	+50ul 1:1 Zylexis	8h	20.25	24.21	33.38	32.85	32.02	34.49	26.66	23.44	23.57	23.55	21.49	24.44
Zyl134	2	+50ul PBS	8h	22.04	28.45	32.99	34.63	34.92	35.02	31.27	28.01	31.15	28.35	26.33	28.38
Zyl144	2	+50ul 1:1 Zylexis	8h	20.94	23.88	34.14	31.46	32.47	32.17	27.86	23.48	25.58	25.87	22.24	25.92
Zyl146	3	+50ul PBS	8h	21.87	31.97	33.28	34.64		34.68	32.13	29.39		28.61	27.08	29.09
Zyl156	3	+50ul 1:1 Zylexis	8h	21.12	25.81	33.83	33.46	29.61	34.83	28.7	25.67	27.83	25.39	23.57	26.38
Zyl158	4	+50ul PBS	8h	20.75	29.44	31.51	34.7	35.04	36.56	29.66	26.77	30.46	25.07	25.78	27.36
Zyl168	4	+50ul 1:1 Zylexis	8h	20.9	23.44	33.34	31.78		31.66	26.82	23.28	24.38	23.87	22.59	24.8
Zyl170	5	+50ul PBS	8h	21.05	31.53	31.94	35.53	36.42	36.26	30.61	28.37	31.22	26.38	26.84	28.16
Zyl180	5	+50ul 1:1 Zylexis	8h	20.25	22.46	34.32	32.46		33.05	27.25	24.14	24.79	24.07	23.34	25.06
Zyl182	1	+50ul PBS	24h	22.5	28.14	34.36	34.18	36.36	34.18	29.11	25.28	27.3	26.95	24.25	26.67
Zyl191	1	+50ul 1:1 Zylexis	24h	25.56	27.88	36.15	35.51	34.21	36.12	31.96	26.03	29.16	30.04	26.17	28.63
Zyl194	2	+50ul PBS	24h	24.68	33.78	36.37	34.39	34.73	34.76	33.6	33.15	31.45	32.61	29.94	31.83
Zyl204	2	+50ul 1:1 Zylexis	24h	24.09	30.13	35.47	33.23	32.97	34.09	31.01	28.15	30.52	31.39	26.42	28.33
Zyl206	3	+50ul PBS	24h	24.39	33.16	35.27	34.77		34.37	33.24	32.19	31.2	32.61	29.94	31.17
Zyl216	3	+50ul 1:1 Zylexis	24h	23.67	30.29	34.95	34.01	33.65	34.27	30.17	27.9		30.22	26.69	28.83
Zyl218	4	+50ul PBS	24h	21.87	31.26	33.27	35.4		36.45	30.91	28.87	32.16	27.78	27.64	29.02
Zyl228	4	+50ul 1:1 Zylexis	24h	22.46	27.33	35.28	33.84	33.3	32.6	26.98	24.65	27.3	27.01	24.64	26.52
Zyl230	5	+50ul PBS	24h	22.04	32.98	34.11	34.95	37.53	37.03	31.73	30.14	31.73	28.91	28.49	29.33
Zyl240	5	+50ul 1:1 Zylexis	24h	21.88	25.55	32.85	33.77	31.26	34.12	27.7	24.21	26.8	26.01	24.34	25.85
Zel2	1	+50ul PBS	2h	20.12	24.85	29.18	33.19	34.22	32.39	26.47	24.7	24.84	23.4	23.83	25.56
Zel12	1	+50ul 1:1 Zelnate	2h	19.69	23.51	28.02	29.85	29.5	29.29	25.71	21.52	22.14	22.28	21.51	23.18
Zel14	2	+50ul PBS	2h	20.42	26.69	30.83	34.35	33.27	32.17	27.23	25.11	25.34	23.29	24.19	25.84
Zel24	2	+50ul 1:1 Zelnate	2h	20.21	25.89	29.96	33.23	30.03	29.02	26.35	22.34	23.06	22.63	22.32	23.55
Zel26	3	+50ul PBS	2h	20.37	30.32	31.2	34.21	34.14	32.89	28.02	25.61	25.96	23.87	23.46	26.71
Zel36	3	+50ul 1:1 Zelnate	2h	19.89	28.94	29.29	33.19	32.77	28.7	27.15	23.9	24.39	23.04	22.17	24.81
Zel38	4	+50ul PBS	2h	21.39	31.98	30.03	34.23	35.13	34.21	29.53	27.5	27.87	25.38	24.65	27.31
Zel48	4	+50ul 1:1 Zelnate	2h	21.45	31.01	35.56	36.46	33.2	31.78	29.71	25.7	26.56	25.89	24.4	28.12
Zel50	5	+50ul PBS	2h	21.52	33.3	34.18	37.63	35.78	34.73	28.69	26.53	28.05	25.73	25.17	28.28
Zel60	5	+50ul 1:1 Zelnate	2h	21.25	31.59	33.69	36.38	33.6	32.61	28.92	25.54	27.61	26.08	25.02	27.57
Zel122	1	+50ul PBS	8h	20.81	26.34	33.56	32.19	36.68	34.98	28.64	25.65	26.2	24.9	24.82	27.09
Zel132	1	+50ul 1:1 Zelnate	8h	20.36		27.21	27.6	31.31	31.46	22.56	19.43	20	24.02	20.81	22.18
Zel134	2	+50ul PBS	8h	20.78	24.8	31.58	34.16	35.14	34.47	28.91	26.22	26.11	25.03	24.66	26.28
Zel144	2	+50ul 1:1 Zelnate	8h	21.02		31.45	31.01	33.18	31.96	25.77	22.46	22.04	24.17	22.17	23.95
Zel146	3	+50ul PBS	8h	20.17	28.29	30.06	33.42		36.08	30.33	28.04	29.01	25.14	24.69	27.22
Zel156	3	+50ul 1:1 Zelnate	8h	20.02	24.6	30.04	30.72	35.58	32.77	26.98	23.48	23.63	23.59	22.21	24.45
Zel158	4	+50ul PBS	8h	21.34	33.16	32.91	34.87		35.39	31.81	29	30.28	27.21	26.18	28.57
Zel168	4	+50ul 1:1 Zelnate	8h	21.45	24.32	32.2	31.91		33.07	27.79	24.49	24.87	26.11	23.73	25.67
Zel170	5	+50ul PBS	8h	21.79	30.68	33.42	36.57		35.6	31.18	28.93	30.23	27.07	26.43	28.81
Zel180	5	+50ul 1:1 Zelnate	8h	21.37	24.02	32.38	32.43	34.3	33.41	27.92	25.08	25.82	25.84	24.04	26.63
Zel182	1	+50ul PBS	24h	21.4	32.23	34.22	37.17	35.63		32.18	31.05	30.7	29.87	27.91	29.51
Zel192	1	+50ul 1:1 Zelnate	24h	21.79		32.45	31.39	32.99		25.48	23.6	25.95	27.26	23.9	25.42
Zel194	2	+50ul PBS	24h	22.57	30.78	33.18	33.05	35.07	35.49	29.72	27.95	28.75	26.58	26.26	27.06
Zel204	2	+50ul 1:1 Zelnate	24h	23.02		33.66	32.94	34.59	34.7	27.53	23.37	25.49	27.11	23.44	25.88
Zel206	3	+50ul PBS	24h	21.24	35.32	30.52	32.35		36.02	31.77	31.06	31.33	27.19	26.93	28.84
Zel216	3	+50ul 1:1 Zelnate	24h	21.42	30.09	31.53	29.91	34.8	33.13	28.16	25.59	27.34	25.89	24.5	26.36
Zel218	4	+50ul PBS	24h	22.66	34.21	34.14	33.9		33.78	32.58	31.77	30.23	30.3	27.8	30.27
Zel228	4	+50ul 1:1 Zelnate	24h	22.59	29.73	34.55	33.4		34.07	29.32	27.12	29	29.02	26.59	28.33
Zel230	5	+50ul PBS	24h	23.04	33.21	33.71	33.24		33.8	31.84	31.43	30.44	29.9	27.9	29.35
Zel240	5	+50ul 1:1 Zelnate	24h	23.14	28.33	33.76	33		35.08	30.44	28.06	30.19	30.21	27.52	28.53
E (Zylexis)				98.5	98.7	97	98.9	95.1	98.2	93.8	86.6	101.5	96.2	92.6	97.6
E (Zelnate)				100.8	101	98.3	99.8	99.6	95.6	99.2	87.1	102.1	88.5	89.5	96.7
Conv.E (Zyl)				1.985	1.987	1.97	1.989	1.951	1.982	1.938	1.866	2.015	1.962	1.926	1.976
Conv.E (Zel)				2.008	2.01	1.983	1.998	1.996	1.956	1.992	1.871	2.021	1.885	1.895	1.967
CHANGE IN CT VALUE BETWEEN CONTROL & EXPERIMENTAL SAMPLES (PBS-Tx)
ΔCt
Sample ID	Animal	Sample	Time	EF1α	CXCL10	IFNα	IFNβ	IL6	IL10	IRF7	ISG15	Mx1	NFκB2	OAS1	PKR
Zyl12	1	+50ul 1:1 Zylexis	2h	0.13	0.64	-2.64	-0.85	7.48	0.31	-0.13	-0.57	-0.44	-0.14	-0.34	-0.26
Zyl24	2	+50ul 1:1 Zylexis	2h	0.01	2.05	-2.09	0.65	10.16	0.75	0.13	-0.2	0.27	0.58	0.07	-0.03
Zyl36	3	+50ul 1:1 Zylexis	2h	0.28	1.91	-1.5	-0.61	9.53	1.73	0.52	0.07	0.55	0.75	0.31	0
Zyl48	4	+50ul 1:1 Zylexis	2h	0.35	2.32	-3.47	-0.85	#VALUE!	0.5	-0.69	-0.23	-0.22	-0.32	-0.27	-1.06
Zyl60	5	+50ul 1:1 Zylexis	2h	-0.03	1.25	-2.03	-0.49	#VALUE!	1.04	-0.19	-0.28	-0.03	0.25	-0.23	0.01
Zyl132	1	+50ul 1:1 Zylexis	8h	0.41	3.51	-1.04	0.03	2.95	0.73	1.74	1.78	3.76	1.15	1.93	1.48
Zyl144	2	+50ul 1:1 Zylexis	8h	1.1	4.57	-1.15	3.17	2.45	2.85	3.41	4.53	5.57	2.48	4.09	2.46
Zyl156	3	+50ul 1:1 Zylexis	8h	0.75	6.16	-0.55	1.18	#VALUE!	-0.15	3.43	3.72	#VALUE!	3.22	3.51	2.71
Zyl168	4	+50ul 1:1 Zylexis	8h	-0.15	6	-1.83	2.92	#VALUE!	4.9	2.84	3.49	6.08	1.2	3.19	2.56
Zyl180	5	+50ul 1:1 Zylexis	8h	0.8	9.07	-2.38	3.07	#VALUE!	3.21	3.36	4.23	6.43	2.31	3.5	3.1
Zyl191	1	+50ul 1:1 Zylexis	24h	-3.06	0.26	-1.79	-1.33	2.15	-1.94	-2.85	-0.75	-1.86	-3.09	-1.92	-1.96
Zyl204	2	+50ul 1:1 Zylexis	24h	0.59	3.65	0.9	1.16	1.76	0.67	2.59	5	0.93	1.22	3.52	3.5
Zyl216	3	+50ul 1:1 Zylexis	24h	0.72	2.87	0.32	0.76	#VALUE!	0.1	3.07	4.29	#VALUE!	2.39	3.25	2.34
Zyl228	4	+50ul 1:1 Zylexis	24h	-0.59	3.93	-2.01	1.56	#VALUE!	3.85	3.93	4.22	4.86	0.77	3	2.5
Zyl240	5	+50ul 1:1 Zylexis	24h	0.16	7.43	1.26	1.18	6.27	2.91	4.03	5.93	4.93	2.9	4.15	3.48
Zel12	1	+50ul 1:1 Zelnate	2h	0.43	1.34	1.16	3.34	4.72	3.1	0.76	3.18	2.7	1.12	2.32	2.38
Zel24	2	+50ul 1:1 Zelnate	2h	0.21	0.8	0.87	1.12	3.24	3.15	0.88	2.77	2.28	0.66	1.87	2.29
Zel36	3	+50ul 1:1 Zelnate	2h	0.48	1.38	1.91	1.02	1.37	4.19	0.87	1.71	1.57	0.83	1.29	1.9
Zel48	4	+50ul 1:1 Zelnate	2h	-0.06	0.97	-5.53	-2.23	1.93	2.43	-0.18	1.8	1.31	-0.51	0.25	-0.81
Zel60	5	+50ul 1:1 Zelnate	2h	0.27	1.71	0.49	1.25	2.18	2.12	-0.23	0.99	0.44	-0.35	0.15	0.71
Zel132	1	+50ul 1:1 Zelnate	8h	0.45	#VALUE!	6.35	4.59	5.37	3.52	6.08	6.22	6.2	0.88	4.01	4.91
Zel144	2	+50ul 1:1 Zelnate	8h	-0.24	#VALUE!	0.13	3.15	1.96	2.51	3.14	3.76	4.07	0.86	2.49	2.33
Zel156	3	+50ul 1:1 Zelnate	8h	0.15	3.69	0.02	2.7	#VALUE!	3.31	3.35	4.56	5.38	1.55	2.48	2.77
Zel168	4	+50ul 1:1 Zelnate	8h	-0.11	8.84	0.71	2.96	#VALUE!	2.32	4.02	4.51	5.41	1.1	2.45	2.9
Zel180	5	+50ul 1:1 Zelnate	8h	0.42	6.66	1.04	4.14	#VALUE!	2.19	3.26	3.85	4.41	1.23	2.39	2.18
Zel192	1	+50ul 1:1 Zelnate	24h	-0.39	#VALUE!	1.77	5.78	2.64	#VALUE!	6.7	7.45	4.75	2.61	4.01	4.09
Zel204	2	+50ul 1:1 Zelnate	24h	-0.45	#VALUE!	-0.48	0.11	0.48	0.79	2.19	4.58	3.26	-0.53	2.82	1.18
Zel216	3	+50ul 1:1 Zelnate	24h	-0.18	5.23	-1.01	2.44	#VALUE!	2.89	3.61	5.47	3.99	1.3	2.43	2.48
Zel228	4	+50ul 1:1 Zelnate	24h	0.07	4.48	-0.41	0.5	#VALUE!	-0.29	3.26	4.65	1.23	1.28	1.21	1.94
Zel240	5	+50ul 1:1 Zelnate	24h	-0.1	4.88	-0.05	0.24	#VALUE!	-1.28	1.4	3.37	0.25	-0.31	0.38	0.82
Conv.E^ΔCt
Sample ID	Animal	Sample	Time	EF1α	CXCL10	IFNα	IFNβ	IL6	IL10	IRF7	ISG15	Mx1	NFκB2	OAS1	PKR
Zyl12	1	+50ul 1:1 Zylexis	2h	1.09322	1.55184	0.166959	0.557392	148.294	1.23624	0.91758	0.700778	0.734715	0.90996	0.800234	0.837713
Zyl24	2	+50ul 1:1 Zylexis	2h	1.00688	4.08607	0.242418	1.56355	889.229	1.67043	1.08982	0.882709	1.20824	1.47831	1.04695	0.979775
Zyl36	3	+50ul 1:1 Zylexis	2h	1.21164	3.71157	0.36166	0.657405	583.649	3.2658	1.41067	1.04463	1.47011	1.65777	1.2253	1
Zyl48	4	+50ul 1:1 Zylexis	2h	1.27121	4.91835	0.0951047	0.557392	#VALUE!	1.40784	0.63347	0.866344	0.857155	0.806002	0.837805	0.485809
Zyl60	5	+50ul 1:1 Zylexis	2h	0.979642	2.35911	0.252484	0.713952	#VALUE!	2.03698	0.881866	0.83974	0.979201	1.18352	0.860061	1.00683
Zyl132	1	+50ul 1:1 Zylexis	8h	1.32459	11.1346	0.494032	1.02084	7.18222	1.64773	3.16225	3.03545	13.9339	2.17072	3.54313	2.74009
Zyl144	2	+50ul 1:1 Zylexis	8h	2.12587	23.055	0.458526	8.84448	5.14198	7.0266	9.54721	16.8745	49.5236	5.31978	14.5963	5.34116
Zyl156	3	+50ul 1:1 Zylexis	8h	1.67232	68.6908	0.688721	2.25107	#VALUE!	0.902473	9.67439	10.181	#VALUE!	8.75973	9.9803	6.33261
Zyl168	4	+50ul 1:1 Zylexis	8h	0.902269	61.5442	0.289152	7.44755	#VALUE!	28.5633	6.54764	8.82026	70.7933	2.24512	8.09196	5.71761
Zyl180	5	+50ul 1:1 Zylexis	8h	1.73065	506.588	0.199145	8.25674	#VALUE!	8.98882	9.23653	13.9945	90.4667	4.74389	9.9151	8.25923
Zyl191	1	+50ul 1:1 Zylexis	24h	0.122702	1.19545	0.297102	0.400697	4.20778	0.265228	0.15172	0.626349	0.271674	0.124612	0.284093	0.263183
Zyl204	2	+50ul 1:1 Zylexis	24h	1.49858	12.2581	1.84086	2.22032	3.2423	1.58146	5.5494	22.6234	1.91856	2.27558	10.0459	10.8456
Zyl216	3	+50ul 1:1 Zylexis	24h	1.63828	7.1751	1.24231	1.68641	#VALUE!	1.0708	7.62388	14.5282	#VALUE!	5.00669	8.41653	4.922
Zyl228	4	+50ul 1:1 Zylexis	24h	0.6673	14.8565	0.255931	2.92328	#VALUE!	13.9267	13.4679	13.9074	30.1146	1.68027	7.14445	5.48867
Zyl240	5	+50ul 1:1 Zylexis	24h	1.11594	164.29	2.34978	2.25107	66.0561	7.32102	14.3892	40.4116	31.6283	7.06036	15.1818	10.6989
Zel12	1	+50ul 1:1 Zelnate	2h	1.34955	2.54849	2.21256	10.0923	26.107	8.00283	1.68834	7.33153	6.68389	2.03399	4.40609	5.00328
Zel24	2	+50ul 1:1 Zelnate	2h	1.15766	1.74806	1.81414	2.17104	9.38686	8.27584	1.8339	5.6708	4.97383	1.51952	3.30468	4.70773
Zel36	3	+50ul 1:1 Zelnate	2h	1.39742	2.62066	3.69731	2.02585	2.57763	16.6278	1.8213	2.91908	3.01814	1.69242	2.28095	3.616
Zel48	4	+50ul 1:1 Zelnate	2h	0.959034	1.96834	0.0226885	0.213635	3.79586	5.10536	0.88334	3.08839	2.51358	0.723754	1.17328	0.578121
Zel60	5	+50ul 1:1 Zelnate	2h	1.20711	3.29963	1.39858	2.37544	4.5118	4.14669	0.853421	1.85932	1.36285	0.801016	1.10063	1.61659
Zel132	1	+50ul 1:1 Zelnate	8h	1.3685	#VALUE!	77.2679	23.9736	40.9131	10.6076	66.0206	49.2378	78.4352	1.74692	12.9782	27.7064
Zel144	2	+50ul 1:1 Zelnate	8h	0.845934	#VALUE!	1.09308	8.84862	3.87538	5.38686	8.70499	10.5438	17.5249	1.72492	4.91187	4.83687
Zel156	3	+50ul 1:1 Zelnate	8h	1.11023	13.146	1.01379	6.48049	#VALUE!	9.21363	10.0605	17.4043	44.0501	2.67136	4.88057	6.51385
Zel168	4	+50ul 1:1 Zelnate	8h	0.926181	478.909	1.62592	7.75823	#VALUE!	4.74215	15.9641	16.8676	44.9898	2.00836	4.78787	7.11267
Zel180	5	+50ul 1:1 Zelnate	8h	1.34017	104.541	2.03805	17.5576	#VALUE!	4.34608	9.45547	11.1554	22.2611	2.18089	4.60772	4.37012
Zel192	1	+50ul 1:1 Zelnate	24h	0.761942	#VALUE!	3.3594	54.6313	6.20046	#VALUE!	101.214	106.402	28.2774	5.23073	12.9782	15.9096
Zel204	2	+50ul 1:1 Zelnate	24h	0.730729	#VALUE!	0.719921	1.07911	1.3934	1.69895	4.52318	17.6237	9.91166	0.714636	6.06538	2.22172
Zel216	3	+50ul 1:1 Zelnate	24h	0.882069	38.5226	0.500846	5.41319	#VALUE!	6.95114	12.0347	30.7782	16.5657	2.27984	4.72705	5.35346
Zel228	4	+50ul 1:1 Zelnate	24h	1.05001	22.8201	0.755262	1.41351	#VALUE!	0.823196	9.45547	18.4138	2.376	2.25112	2.16724	3.71519
Zel240	5	+50ul 1:1 Zelnate	24h	0.932661	30.1715	0.966349	1.18071	#VALUE!	0.42369	2.62425	8.25826	1.19232	0.821587	1.27495	1.74148
GENE EXPRESSION RATIO = Conv.E^ΔCT(GOI) / Conv.E^ΔCT(REF) - ALL FIVE ANIMALS																	LOG2 ADJUSTED GENE EXPRESSION RATIO - ALL FIVE ANIMALS
RQ
Sample ID	Animal	Sample			CXCL10	IFNα	IFNβ	IL6	IL10	IRF7	ISG15	Mx1	NFκB2	OAS1	PKR		CXCL10	IFNα	IFNβ	IL6	IL10	IRF7	ISG15	Mx1	NFκB2	OAS1	PKR
Zyl12	1	Zylexis 2h			1.41951	0.152722	0.509861	135.649	1.13082	0.839335	0.64102	0.672063	0.832364	0.731995	0.766278		0.505391	-2.71102	-0.971825	7.08373	0.177369	-0.252682	-0.641559	-0.573331	-0.264714	-0.450095	-0.38406
Zyl24	2				4.05815	0.240762	1.55287	883.154	1.65901	1.08238	0.876678	1.19999	1.46821	1.0398	0.973081		2.02082	-2.05432	0.634937	9.78652	0.730326	0.114203	-0.189881	0.263019	0.554057	0.0563011	-0.0393689
Zyl36	3				3.06327	0.298489	0.542575	481.702	2.69536	1.16426	0.862166	1.21333	1.36821	1.01128	0.825329		1.61507	-1.74425	-0.882105	8.912	1.43048	0.219417	-0.213962	0.27897	0.452285	0.0161795	-0.276959
Zyl48	4				3.86904	0.0748145	0.438474		1.10748	0.498322	0.681513	0.674285	0.634045	0.659063	0.382164		1.95197	-3.74054	-1.18944		0.14728	-1.00485	-0.553187	-0.56857	-0.657343	-0.601513	-1.38774
Zyl60	5				2.40813	0.257731	0.728789		2.07932	0.900193	0.857191	0.99955	1.20811	0.877934	1.02776		1.26791	-1.95606	-0.456427		1.05611	-0.151694	-0.222312	-0.000649225	0.272755	-0.187816	0.0395
Zyl132	1	Zylexis 8h	8h		8.40606	0.372969	0.770686	5.42222	1.24395	2.38734	2.29161	10.5194	1.63879	2.67488	2.06863		3.07143	-1.42287	-0.375786	2.43888	0.314932	1.2554	1.19636	3.39499	0.712627	1.41948	1.04868
Zyl144	2	+50ul 1:1 Zylexis			10.845	0.215689	4.16041	2.41877	3.30528	4.49097	7.93767	23.2957	2.5024	6.86606	2.51246		3.43895	-2.21298	2.05672	1.27427	1.72477	2.16703	2.98872	4.54199	1.32331	2.77948	1.3291
Zyl156	3	+50ul 1:1 Zylexis			41.0751	0.411835	1.34607		0.539652	5.785	6.08795		5.23806	5.96792	3.78671		5.36019	-1.27986	0.428757		-0.889898	2.53232	2.60596		2.38903	2.57723	1.92095
Zyl168	4	+50ul 1:1 Zylexis			68.2105	0.320473	8.25425		31.6572	7.25686	9.77565	78.4615	2.4883	8.96845	6.33693		6.09192	-1.64173	3.04514		4.98446	2.85935	3.28919	6.29391	1.31516	3.16486	2.66378
Zyl180	5	+50ul 1:1 Zylexis			292.716	0.11507	4.7709		5.19391	5.33704	8.08626	52.2733	2.74111	5.72913	4.77234		8.19336	-3.11942	2.25426		2.37682	2.41604	3.01547	5.708	1.45476	2.51832	2.2547
Zyl191	1	Zylexis 24h			9.74268	2.42132	3.2656	34.2926	2.16155	1.23649	5.10462	2.21409	1.01556	2.3153	2.14489		3.28432	1.2758	1.70735	5.09982	1.11207	0.306245	2.3518	1.14671	0.022281	1.2112	1.1009
Zyl204	2				8.17982	1.2284	1.48162	2.16359	1.05531	3.70312	15.0966	1.28026	1.5185	6.70365	7.23728		3.03207	0.296784	0.567178	1.11342	0.0776692	1.88874	3.91615	0.356433	0.602645	2.74495	2.85545
Zyl216	3				4.37966	0.758301	1.02938		0.653616	4.65359	8.86795		3.05607	5.13742	3.00437		2.13082	-0.399157	0.0417728		-0.613484	2.21835	3.1486		1.61168	2.36104	1.58706
Zyl228	4				22.2636	0.383532	4.38075		20.8703	20.1827	20.8413	45.129	2.51801	10.7065	8.22519		4.47662	-1.38258	2.13118		4.38338	4.33505	4.38138	5.49598	1.33228	3.42042	3.04005
Zyl240	5				147.221	2.10565	2.01719	59.1931	6.56039	12.8942	36.213	28.3422	6.32682	13.6045	9.58731		7.20184	1.07426	1.01235	5.88736	2.71378	3.68865	5.17844	4.82488	2.66148	3.76601	3.26113
Zel12	1	Zelnate 2h			1.8884	1.63948	7.47826	19.345	5.93	1.25104	5.43258	4.95268	1.50716	3.26486	3.70737		0.917165	0.713238	2.9027	4.27389	2.56803	0.323129	2.44164	2.30821	0.591836	1.70702	1.8904
Zel24	2				1.51	1.56708	1.87537	8.10849	7.14877	1.58414	4.89851	4.29646	1.31258	2.85462	4.0666		0.594547	0.648076	0.907174	3.01943	2.8377	0.663702	2.29234	2.10315	0.392403	1.5133	2.02382
Zel36	3				1.87536	2.64582	1.44971	1.84456	11.899	1.30333	2.08891	2.1598	1.21111	1.63226	2.58763		0.907165	1.40371	0.535763	0.883279	3.57276	0.382205	1.06275	1.11089	0.276324	0.706871	1.37163
Zel48	4				2.05242	0.0236576	0.22276	3.958	5.32344	0.921072	3.22032	2.62094	0.75467	1.2234	0.602815		1.03733	-5.40155	-2.16644	1.98477	2.41236	-0.118614	1.6872	1.39009	-0.406082	0.290895	-0.730212
Zel60	5				2.7335	1.15862	1.96788	3.73769	3.43523	0.706996	1.54031	1.12902	0.663582	0.911791	1.33923		1.45075	0.21241	0.976641	1.90215	1.78041	-0.500225	0.623216	0.175075	-0.591653	-0.133225	0.421403
Zel132	1	Zelnate 8h				56.4619	17.5182	29.8964	7.7513	48.2431	35.9795	57.3149	1.27653	9.48351	20.2458			5.81921	4.13078	4.9019	2.95444	5.59225	5.1691	5.84084	0.352225	3.24542	4.33955
Zel144	2					1.29216	10.4602	4.58119	6.36794	10.2904	12.4641	20.7166	2.03906	5.80644	5.71778			0.369781	3.38684	2.19572	2.67083	3.36323	3.63971	4.37271	1.02791	2.53765	2.51546
Zel156	3				11.8407	0.913129	5.83705		8.29882	9.0616	15.6762	39.6764	2.40612	4.39599	5.8671		3.56569	-0.13111	2.54524		3.05291	3.17977	3.97051	5.31021	1.26671	2.13619	2.55265
Zel168	4				517.079	1.75551	8.37658		5.12012	17.2364	18.212	48.5756	2.16844	5.16948	7.67957		9.01424	0.81189	3.06636		2.35618	4.10739	4.18681	5.60216	1.11665	2.37002	2.94102
Zel180	5				78.0055	1.52074	13.101		3.24293	7.05541	8.32383	16.6107	1.62732	3.43815	3.26086		6.2855	0.604773	3.71161		1.6973	2.81873	3.05725	4.05404	0.702495	1.78163	1.70525
Zel192	1	Zelnate 24h				4.40899	71.7001	8.1377		132.836	139.646	37.1123	6.865	17.033	20.8803			2.14045	6.1639	3.02462		7.0535	7.12563	5.21383	2.77926	4.09026	4.38407
Zel204	2					0.98521	1.47676	1.90687	2.32501	6.18995	24.118	13.5641	0.977977	8.30045	3.04041			-0.021497	0.562433	0.931205	1.21724	2.62993	4.59204	3.76172	-0.0321275	3.05319	1.60427
Zel216	3				43.673	0.567808	6.13692		7.88049	13.6437	34.8932	18.7805	2.58465	5.35905	6.06921		5.44867	-0.816525	2.61751		2.97829	3.77016	5.12487	4.23116	1.36997	2.42198	2.60151
Zel228	4				21.7333	0.71929	1.34618		0.783988	9.00513	17.5368	2.26284	2.1439	2.06402	3.53824		4.44183	-0.475354	0.428875		-0.351096	3.17075	4.13231	1.17813	1.10024	1.04546	1.82303
Zel240	5				32.3499	1.03612	1.26596		0.454281	2.81372	8.85452	1.2784	0.880907	1.367	1.86722		5.01569	0.0511917	0.34023		-1.13834	1.49248	3.14641	0.354343	-0.182939	0.451011	0.900893
MEAN OF GENE EXPRESSION RATIO - ALL FIVE ANIMALS																	MEAN OF LOG2 ADJUSTED GENE EXPRESSION RATIO - ALL FIVE ANIMALS
Sample ID	Animal	Sample			CXCL10	IFNα	IFNβ	IL6	IL10	IRF7	ISG15	Mx1	NFκB2	OAS1	PKR		CXCL10	IFNα	IFNβ	IL6	IL10	IRF7	ISG15	Mx1	NFκB2	OAS1	PKR
Zyl12, 24, 36, 48, 60	1-5	Zylexis 2h			2.96362	0.204904	0.754514	500.168	1.7344	0.896898	0.783714	0.951843	1.10219	0.864013	0.794922	Zylexis 2h	1.47223	-2.44124	-0.572971	8.59408	0.708312	-0.215122	-0.36418	-0.120112	0.0714082	-0.233388	-0.409725
Zyl132, 144, 156, 168, 180	1-5	Zylexis 8h			84.2505	0.287207	3.86046	3.92049	8.38799	5.05144	6.83583	41.1375	2.92173	6.04129	3.89541	Zylexis 8h	5.23117	-1.93537	1.48182	1.85658	1.70222	2.24603	2.61914	4.98472	1.43898	2.49187	1.84344
Zyl191, 204, 216, 228, 240	1-5	Zylexis 24h			38.3573	1.37944	2.43491	31.8831	6.26023	8.53402	17.2247	19.2414	2.88699	7.69347	6.03981	Zylexis 24h	4.02513	0.173021	1.09197	4.03354	1.53468	2.48741	3.79527	2.956	1.24607	2.70072	2.36892
Zel12, 24, 36, 48, 60	1-5	Zelnate 2h			2.01194	1.40693	2.59879	7.39875	6.74728	1.15332	3.43612	3.03178	1.08982	1.97739	2.46073	Zelnate 2h	0.98139	-0.484823	0.631169	2.4127	2.63425	0.150039	1.62143	1.41748	0.0525656	0.816973	0.995408
Zel132, 144, 156, 168, 180	1-5	Zelnate 8h			202.309	12.3887	11.0586	17.2388	6.15622	18.3774	18.1311	36.5788	1.90349	5.65871	8.55423	Zelnate 8h	6.28848	1.49491	3.36816	3.54881	2.54633	3.81227	4.00468	5.03599	0.893199	2.41418	2.81079
Zel192, 204, 216, 228, 240	1-5	Zelnate 24h			32.5854	1.54348	16.3852	5.02228	2.86094	32.8977	45.0096	14.5996	2.69049	6.8247	7.07909	Zelnate 24h	4.96873	0.175653	2.02259	1.97791	0.676521	3.62336	4.82425	2.94784	1.00688	2.21238	2.26276
GEOMETRIC MEAN OF GENE EXPRESSION RATIOS - ALL FIVE ANIMALS																	STANDARD DEVIATION OF LOG2 ADJUSTED GENE EXPRESSION RATIOS - ALL FIVE ANIMALS
Sample ID	Animal	Sample			CXCL10	IFNα	IFNβ	IL6	IL10	IRF7	ISG15	Mx1	NFκB2	OAS1	PKR		CXCL10	IFNα	IFNβ	IL6	IL10	IRF7	ISG15	Mx1	NFκB2	OAS1	PKR
Zyl12, 24, 36, 48, 60	1-5	Zylexis® 2h			2.77451	0.184125	0.672231	386.435	1.63389	0.861474	0.77691	0.920116	1.05074	0.850635	0.752767	Zylexis 2h	0.552817	0.725514	0.6492	1.12608	0.497921	0.430438	0.192735	0.381274	0.461002	0.2572	0.512593
Zyl132, 144, 156, 168, 180	1-5	Zylexis® 8h			37.5612	0.261454	2.79301	3.62147	3.25401	4.74374	6.14384	31.6629	2.71129	5.62508	3.58865	Zylexis 8h	1.86594	0.671953	1.25943	0.582306	1.99361	0.543066	0.743923	1.1136	0.540212	0.582005	0.590643
Zyl191, 204, 216, 228, 240	1-5	Zylexis® 24h			16.2812	1.12742	2.13164	16.3763	2.89725	5.60768	13.8833	7.75971	2.37195	6.50128	5.16554	Zylexis 24h	1.75606	0.978872	0.754096	2.08971	1.81226	1.41739	0.977042	2.2347	0.900682	0.893176	0.860503
Zel12, 24, 36, 48, 60	1-5	Zelnate® 2h			1.97437	0.714585	1.54882	5.32472	6.20853	1.1096	3.0768	2.67119	1.03711	1.76171	1.99364	Zelnate 2h	0.276662	2.4878	1.62426	1.15022	0.583929	0.410543	0.697961	0.761821	0.465133	0.702683	1.03028
Zel132, 144, 156, 168, 180	1-5	Zelnate® 8h			78.1664	2.81846	10.3257	11.703	5.84146	14.0478	16.0519	32.8084	1.85729	5.33018	7.01667	Zelnate 8h	2.22436	2.18487	0.541882	1.35309	0.489017	0.984302	0.695853	0.69967	0.327601	0.48694	0.86373
Zel192, 204, 216, 228, 240	1-5	Zelnate® 24h			31.3139	1.12948	4.06313	3.93923	1.59828	12.3237	28.3299	7.71591	2.00956	4.63439	4.79907	Zelnate 24h	0.412378	1.0318	2.23637	1.04671	1.57641	1.87189	1.32171	1.86022	1.0749	1.32223	1.19133
																	STANDARD ERROR OF LOG2 ADJUSTED GENE EXPRESSION RATIO - ALL FIVE ANIMALS
																	CXCL10	IFNα	IFNβ	IL6	IL10	IRF7	ISG15	Mx1	NFκB2	OAS1	PKR
																Zylexis 2h	0.247227	0.32446	0.290331	0.503596	0.222677	0.192498	0.0861939	0.170511	0.206166	0.115023	0.229239
																Zylexis 8h	0.834473	0.300507	0.563233	0.260415	0.891568	0.242867	0.332693	0.498016	0.24159	0.260281	0.264144
																Zylexis 24h	0.785333	0.437765	0.337242	0.934547	0.810468	0.633878	0.436946	0.999387	0.402797	0.39944	0.384828
																Zelnate 2h	0.123727	1.11258	0.726391	0.514396	0.261141	0.1836	0.312137	0.340697	0.208014	0.314249	0.460757
																Zelnate 8h	0.994766	0.977103	0.242337	0.60512	0.218695	0.440193	0.311195	0.312902	0.146507	0.217766	0.386272
																Zelnate 24h	0.184421	0.461433	1.00013	0.468102	0.70499	0.837134	0.591085	0.831916	0.480711	0.591319	0.53278
																	1.96*SE OF MEAN OF LOG2 ADJUSTED GENE EXPRESSION RATIO - ALL FIVE ANIMALS
																	CXCL10	IFNα	IFNβ	IL6	IL10	IRF7	ISG15	Mx1	NFκB2	OAS1	PKR
																Zylexis 2h	0.484566	0.635941	0.569049	0.987049	0.436447	0.377296	0.16894	0.334201	0.404086	0.225445	0.449308
																Zylexis 8h	1.63557	0.588993	1.10394	0.510414	1.74747	0.476018	0.652077	0.97611	0.473517	0.51015	0.517721
																Zylexis 24h	1.53925	0.858019	0.660995	1.83171	1.58852	1.2424	0.856415	1.9588	0.789483	0.782903	0.754264
																Zelnate 2h	0.242505	2.18065	1.42373	1.00822	0.511837	0.359857	0.611789	0.667766	0.407707	0.615929	0.903084
																Zelnate 8h	1.94974	1.91512	0.47498	1.18603	0.428642	0.862779	0.609942	0.613288	0.287155	0.426822	0.757093
																Zelnate 24h	0.361466	0.904408	1.96026	0.91748	1.38178	1.64078	1.15853	1.63055	0.942194	1.15899	1.04425
GENE EXPRESSION RATIO = Conv.E^ΔCT(GOI) / Conv.E^ΔCT(REF) - JUVENILES ONLY																	LOG2 ADJUSTED GENE EXPRESSION RATIO - JUVENILES ONLY
RQ
Sample ID	Animal	Sample			CXCL10	IFNα	IFNβ	IL6	IL10	IRF7	ISG15	Mx1	NFκB2	OAS1	PKR		CXCL10	IFNα	IFNβ	IL6	IL10	IRF7	ISG15	Mx1	NFκB2	OAS1	PKR
Zyl24	2	Zylexis 2h			4.05815	0.240762	1.55287	883.154	1.65901	1.08238	0.876678	1.19999	1.46821	1.0398	0.973081	Zylexis 2h	2.02082	-2.05432	0.634937	9.78652	0.730326	0.114203	-0.189881	0.263019	0.554057	0.0563011	-0.0393689
Zyl144	2	Zylexis 8h			10.845	0.215689	4.16041	2.41877	3.30528	4.49097	7.93767	23.2957	2.5024	6.86606	2.51246	Zylexis 8h	3.43895	-2.21298	2.05672	1.27427	1.72477	2.16703	2.98872	4.54199	1.32331	2.77948	1.3291
Zyl204	2	Zylexis 24h			8.17982	1.2284	1.48162	2.16359	1.05531	3.70312	15.0966	1.28026	1.5185	6.70365	7.23728	Zylexis 24h	3.03207	0.296784	0.567178	1.11342	0.0776692	1.88874	3.91615	0.356433	0.602645	2.74495	2.85545
Zel60	5	Zelnate 2h			2.7335	1.15862	1.96788	3.73769	3.43523	0.706996	1.54031	1.12902	0.663582	0.911791	1.33923	Zelnate 2h	1.45075	0.21241	0.976641	1.90215	1.78041	-0.500225	0.623216	0.175075	-0.591653	-0.133225	0.421403
Zel180	5	Zelnate 8h			78.0055	1.52074	13.101		3.24293	7.05541	8.32383	16.6107	1.62732	3.43815	3.26086	Zelnate 8h	6.2855	0.604773	3.71161		1.6973	2.81873	3.05725	4.05404	0.702495	1.78163	1.70525
Zel240	5	Zelnate 24h			36.1672	1.15838	1.41534		0.507886	3.14575	9.89936	1.42926	0.984854	1.52831	2.08756	Zelnate 24h	5.17661	0.212113	0.501151		-0.977423	1.6534	3.30734	0.515265	-0.0220176	0.611933	1.06181
